# Supplementary material for: Immunomodulatory Role of Interferons in Viral and Bacterial Infections
Source: Int J Mol Sci. 2023 Jun 14;24(12):10115. doi: 10.3390/ijms241210115 (PMC10298684; doi:10.3390/ijms241210115)
Supplement: Supplementary file 1 [file ijms-24-10115-s001.zip]

Archive with 2 entries (2 files):
- ijms-2417656-supplementary.pdf
- Supplementary Materials Table S2 Degree of Sequence Identity of Interferons.xlsx
