# Supplementary material for: Immunomodulatory Role of Interferons in Viral and Bacterial Infections
Source: Int J Mol Sci. 2023 Jun 14;24(12):10115. doi: 10.3390/ijms241210115 (PMC10298684; doi:10.3390/ijms241210115)
Supplement: Supplementary file 1 [file ijms-24-10115-s001.zip › Supplementary Materials Table S2 Degree of Sequence Identity of Interferons.xlsx]

## Sheet: Arkusz1
Supplementary Materials—Table S2: Degree of Sequence Identity of Interferons
%	Name	IFN-α1/13	INF-α2	INF-α4	INF-α5	INF-α6	INF-α7	INF-α8	INF-α10	INF-α14	INF-α16	INF-α17	INF-α21	IFN-β	IFN-ω	IFN-ɛ	IFN-κ	IFN-γ	IFNλ1/IL-29	IFNλ2/IL-28A	IFNλ3/IL-28B	IFN-λ4
Name	protein ID	P01562	P01563	P05014	P01569	P23229	P36544	P32881	P01566	P01570	Q16666	P01571	P01568	P01574	P05000	Q86WN2	Q9P0W0	P01579	Q8IU54	Q8IZJ0	Q8IZI9	K9M1U5
IFN-α1/13	P01562	100	82.45	79.89	84.13	19.66	19.89	77.25	78.84	82.01	20.22	78.84	80.95	31.52	56.61	38.83	32.09	21.28	20	18.86	22.41	23.31
INF-α2	P01563	82.45	100	81.91	84.04	20.56	27.56	82.45	80.85	82.45	18.82	80.85	81.91	32.78	61.17	32.98	31.18	20.9	19.19	17.65	18.24	16.77
INF-α4	P05014	79.89	81.91	100	83.6	10.07	11.21	81.48	95.77	84.13	16.85	95.77	92.06	32.26	58.2	33.86	30.48	14.58	14.04	14.04	14.04	13.73
INF-α5	P01569	84.13	84.04	83.6	100	8.72	7.48	82.01	82.54	84.66	16.3	82.54	86.77	32.26	58.2	33.86	31.02	17.36	19.3	21.05	21.05	17.65
INF-α6	P23229	19.66	20.56	10.07	8.72	100	18.18	7.38	8.72	7.38	18.78	10.07	9.4	11.56	6.45	11.31	11.98	11.28	16.58	17.65	16.39	17.07
INF-α7	P36544	19.89	27.56	11.21	7.48	18.18	100	10.28	11.21	10.28	13.29	10.28	11.21	7.69	6.25	5.36	7.02	8.79	11.76	13.64	14	14.39
INF-α8	P32881	77.25	82.45	81.48	82.01	7.38	10.28	100	80.42	80.95	16.85	79.89	81.48	30.11	59.26	32.28	32.09	18.75	15.79	15.79	15.79	17.65
INF-α10	P01566	78.84	80.85	95.77	82.54	8.72	11.21	80.42	100	84.13	16.85	95.24	91.01	31.72	58.73	34.39	31.02	14.58	14.04	14.04	14.04	11.21
INF-α14	P01570	82.01	82.45	84.13	84.66	7.38	10.28	80.95	84.13	100	16.85	83.07	82.01	32.8	57.14	34.92	32.62	18.06	15.79	15.79	15.79	13.73
INF-α16	Q16666	20.22	18.82	16.85	16.3	18.78	13.29	16.85	16.85	16.85	100	16.3	15.76	10.44	13.16	14.29	11.92	14.19	14.01	14.19	14.29	11.97
INF-α17	P01571	78.84	80.85	95.77	82.54	10.07	10.28	79.89	95.24	83.07	16.3	100	91.01	31.72	57.67	34.92	32.09	14.58	14.04	14.04	14.04	13.73
INF-α21	P01568	80.95	81.91	92.06	86.77	9.4	11.21	81.48	91.01	82.01	15.76	91.01	100	31.18	56.61	33.86	31.02	13.89	17.54	19.3	19.3	17.65
IFN-β	P01574	31.52	32.78	32.26	32.26	11.56	7.69	30.11	31.72	32.8	10.44	31.72	31.18	100	31.18	36.9	34.41	14.79	10.91	10.91	10.91	8.16
IFN-ω	P05000	56.61	61.17	58.2	58.2	6.45	6.25	59.26	58.73	57.14	13.16	57.67	56.61	31.18	100	31.28	33.69	14.86	12.9	14.52	14.52	16.07
IFN-ɛ	Q86WN2	38.83	32.98	33.86	33.86	11.31	5.36	32.28	34.39	34.92	14.29	34.92	33.86	36.9	31.28	100	29.79	14.01	11.29	8.06	8.06	5.36
IFN-κ	Q9P0W0	32.09	31.18	30.48	31.02	11.98	7.02	32.09	31.02	32.62	11.92	32.09	31.02	34.41	33.69	29.79	100	16.08	14.29	17.46	14.46	7.02
IFN-γ	P01579	21.28	20.9	14.58	17.36	11.28	8.79	18.75	14.58	18.06	14.19	14.58	13.89	14.79	14.86	14.01	16.08	100	16.42	15.44	16.18	13.18
IFNλ1/IL-29	Q8IU54	20	19.19	14.04	19.3	16.58	11.76	15.79	14.04	15.79	14.01	14.04	17.54	10.91	12.9	11.29	14.29	16.42	100	72.25	73.3	28.65
IFNλ2/IL-28A	Q8IZJ0	18.86	17.65	14.04	21.05	17.65	13.64	15.79	14.04	15.79	14.19	14.04	19.3	10.91	14.52	8.06	17.46	15.44	72.25	100	95.92	26.86
IFNλ3/IL-28B	Q8IZI9	22.41	18.24	14.04	21.05	16.39	14	15.79	14.04	15.79	14.29	14.04	19.3	10.91	14.52	8.06	14.46	16.18	73.3	95.92	100	27.01
IFN-λ4	K9M1U5	23.31	16.77	13.73	17.65	17.07	14.39	17.65	11.21	13.73	11.97	13.73	17.65	8.16	16.07	5.36	7.02	13.18	28.65	26.86	27.01	100
